# Supplementary material for: Genome-Wide Identification and Expression Analysis of AS2 Genes in Brassica rapa Reveal Their Potential Roles in Abiotic Stress
Source: Int J Mol Sci. 2023 Jun 23;24(13):10534. doi: 10.3390/ijms241310534 (PMC10341433; doi:10.3390/ijms241310534)
Supplement: Supplementary file 1 [file ijms-24-10534-s001.zip › Table S1.xlsx]

## Sheet: Sheet1
Table S1. Paralogous gene pairs and Ka/Ks ratios among BrAS2 genes
WGD/Segmental duplication
Paired genes1	Chr1	StartPos	EndPos	Paired genes2	Chr2	StartPos	EndPos	Ka	Ks	Ka/Ks	Purifying selection	pS
BrAS2-1	A01	631422	632295	BrAS2-19	A03	30772548	30773423	0.107307	0.31547	0.34015	Yes	0.257523
BrAS2-3	A01	24855421	24856203	BrAS2-37	A05	20677617	20678129	0.0782174	0.309456	0.252758	Yes	0.253559
BrAS2-8	A02	21869558	21869956	BrAS2-43	A06	22339538	22339936	0.0706612	0.386059	0.183032	Yes	0.30176
BrAS2-9	A02	22395463	22401919	BrAS2-44	A06	22711432	22712256	0.272295	0.577513	0.471496	Yes	0.402746
BrAS2-10	A02	27641733	27642526	BrAS2-56	A09	3873152	3873956	0.0802941	0.359459	0.223374	Yes	0.285578
BrAS2-8	A02	21869558	21869956	BrAS2-54	A09	1261020	1261415	0.0528387	0.29282	0.180448	Yes	0.242424
BrAS2-11	A03	7018824	7021941	BrAS2-23	A04	13416815	13417633	0.0352177	0.273974	0.128544	Yes	0.229508
BrAS2-12	A03	9790598	9791563	BrAS2-25	A04	17230175	17231282	0.0342852	0.310611	0.11038	Yes	0.254322
BrAS2-13	A03	10204676	10206488	BrAS2-26	A04	17780078	17781492	0.0557896	0.248849	0.22419	Yes	0.211776
BrAS2-13	A03	10204676	10206488	BrAS2-20	A04	1568864	1569640	0.389023	3.7135	0.104759	Yes	0.744695
BrAS2-12	A03	9790598	9791563	BrAS2-30	A05	848386	849380	0.0434904	0.274315	0.158542	Yes	0.229745
BrAS2-13	A03	10204676	10206488	BrAS2-31	A05	1378014	1379047	0.0573802	0.188592	0.304256	Yes	0.166749
BrAS2-11	A03	7018824	7021941	BrAS2-36	A05	7526963	7527792	0.0402622	0.312386	0.128886	Yes	0.255495
BrAS2-16	A03	21540949	21541767	BrAS2-58	A09	24873579	24874625	0.0578879	0.566818	0.102128	Yes	0.397759
BrAS2-20	A04	1568864	1569640	BrAS2-26	A04	17780078	17781492	0.378203	3.09814	0.122074	Yes	0.737948
BrAS2-25	A04	17230175	17231282	BrAS2-30	A05	848386	849380	0.0549418	0.283404	0.193864	Yes	0.236011
BrAS2-26	A04	17780078	17781492	BrAS2-31	A05	1378014	1379047	0.0415107	0.206053	0.201456	Yes	0.180172
BrAS2-28	A04	18539194	18539789	BrAS2-32	A05	2423168	2423825	0.0856035	0.191996	0.44586	Yes	0.169391
BrAS2-20	A04	1568864	1569640	BrAS2-31	A05	1378014	1379047	0.395217	2.82772	0.139765	Yes	0.732716
BrAS2-23	A04	13416815	13417633	BrAS2-36	A05	7526963	7527792	0.0276529	0.217129	0.127357	Yes	0.188525
BrAS2-27	A04	17786570	17788024	BrAS2-59	A09	28936037	28936836	0.243528	0.93485	0.2605	Yes	0.534361
BrAS2-20	A04	1568864	1569640	BrAS2-59	A09	28936037	28936836	0.0797026	0.286612	0.278086	Yes	0.238205
BrAS2-31	A05	1378014	1379047	BrAS2-59	A09	28936037	28936836	0.508215	NaN	NaN	No	0.800224
BrAS2-42	A06	14136819	14137364	BrAS2-55	A09	3268177	3268707	0.0336844	0.249219	0.13516	Yes	0.212042
BrAS2-40	A06	6372131	6373653	BrAS2-60	A09	33360480	33361740	0.0755531	0.312975	0.241403	Yes	0.255882
BrAS2-39	A06	2680223	2681288	BrAS2-61	A09	35646044	35647161	0.0668594	0.298523	0.223968	Yes	0.246269
BrAS2-43	A06	22339538	22339936	BrAS2-54	A09	1261020	1261415	0.0384364	0.43833	0.0876883	Yes	0.331936
BrAS2-48	A07	9939966	9940982	BrAS2-57	A09	4287000	4288184	0.206487	0.481525	0.42882	Yes	0.355334
