# Supplementary material for: Genome-Wide Identification and Expression Analysis of AS2 Genes in Brassica rapa Reveal Their Potential Roles in Abiotic Stress
Source: Int J Mol Sci. 2023 Jun 23;24(13):10534. doi: 10.3390/ijms241310534 (PMC10341433; doi:10.3390/ijms241310534)
Supplement: Supplementary file 1 [file ijms-24-10534-s001.zip › Table S2.xlsx]

## Sheet: Sheet1
Table S2. Gene Ontology Annotation of BrAS2 Protein Kinase
Category	Term ID	Term Name	Count	P Value
Biological process	GO: 0045893	positive regulation of transcription, DNA-templated	11	1.75907e-17
	GO: 0010468	regulation of gene expression	8	3.08307e-12
	GO: 0009755	hormone-mediated signaling pathway	11	4.60955e-26
cellular component	GO: 0005634	nucleus	11	4.90178e-07
