# Supplementary material for: Genome-Wide Identification and Expression Analysis of AS2 Genes in Brassica rapa Reveal Their Potential Roles in Abiotic Stress
Source: Int J Mol Sci. 2023 Jun 23;24(13):10534. doi: 10.3390/ijms241310534 (PMC10341433; doi:10.3390/ijms241310534)
Supplement: Supplementary file 1 [file ijms-24-10534-s001.zip › Table S3.xlsx]

## Sheet: Sheet1
Table S3. Expression of BrAS2 genes in different tissues(TPM value)
Gene name	Callus	Flower	Leaf	Root	Silique	Stem
BrAS2-1	153.029	3.2	4.413	17.563	9.627	4.704
BrAS2-2	0	0	0	0	0	0
BrAS2-3	0	1.488	0	0	0	0
BrAS2-4	9.546	7.026	6.23	70.999	69.718	67.038
BrAS2-5	2.673	15.499	8.072	0.948	1.825	25.241
BrAS2-6	0	0	0	0	0	0
BrAS2-7	0.047	0.043	0.066	0.215	1.121	0.044
BrAS2-8	36.722	53.447	23.315	2.236	46.156	14.335
BrAS2-9	17.552	0.217	0.264	0.27	0	0.074
BrAS2-10	14.51	3.816	6.784	21.249	0.2	3.677
BrAS2-11	0.602	0.037	0.066	0.393	0.051	0
BrAS2-12	0	8.565	0.488	0.537	0.164	0.308
BrAS2-13	0	0	0	0.192	2.539	0
BrAS2-14	0.085	0.551	0.179	0.796	0.214	1.408
BrAS2-15	0	0	0	0	1.749	0
BrAS2-16	10.704	1.707	0.647	5.12	3.295	4.147
BrAS2-17	0	0	0	0	0	0
BrAS2-18	0	0	0	0	0	0
BrAS2-19	55.325	1.729	1.277	18.36	0.544	3.605
BrAS2-20	1.612	0	0	0.664	0	0
BrAS2-21	0	2.137	0	0.031	0	0
BrAS2-22	12.728	11.347	13.275	3.325	0.903	5.971
BrAS2-23	0.306	4.695	0.216	4.935	0.969	0
BrAS2-24	0.051	0	0	0.082	0	0
BrAS2-25	0.678	7.467	0.691	1.841	0	0.645
BrAS2-26	1.682	0.165	0	1.013	0.785	0
BrAS2-27	3.959	0.16	0	0.594	0	0
BrAS2-28	0	0	0	0.193	0	0
BrAS2-29	0.069	0.767	0.242	0.361	5.402	0.065
BrAS2-30	0.126	0.234	0.444	1.383	0.319	0.479
BrAS2-31	0.121	2.254	0	0.33	0	0
BrAS2-32	2.094	0	0	0.344	0.241	0
BrAS2-33	0.766	0.13	0.409	0.578	9.707	0.696
BrAS2-34	0	0	0	0.667	0.232	0
BrAS2-35	2.585	10.222	0.061	3.261	2.212	1.076
BrAS2-36	0.604	16.988	0	3.304	0.191	0
BrAS2-37	0	0.681	0	0	0	0
BrAS2-38	1.689	20.881	2.834	1.265	0.612	3.1
BrAS2-39	0	3.279	1.794	38.161	0	6.595
BrAS2-40	2.631	0	0.232	10.869	0.104	3.247
BrAS2-41	0	0	0	0	0	0
BrAS2-42	0.229	4.269	0.324	0.104	0	9.93
BrAS2-43	8.788	23.949	1.622	3.95	1.194	2.539
BrAS2-44	0	0	0	0.104	0.192	0.072
BrAS2-45	0	0	0	0	10.552	0
BrAS2-46	0.748	2.667	2.109	48.278	1.896	11.789
BrAS2-47	310.035	17.669	90.596	69.283	59.535	40.411
BrAS2-48	18.963	0.229	0	14.683	6.088	0.586
BrAS2-49	0.172	2.326	1.6	6.473	0.219	8.283
BrAS2-50	0	1.799	0.033	0	194.294	0
BrAS2-51	0	0	0	0	0	0
BrAS2-52	0.063	0.584	0	0.015	12.335	0.119
BrAS2-53	0.813	4.708	0.34	0.209	0.458	0
BrAS2-54	49.65	0.883	0.743	2.829	4.811	1.806
BrAS2-55	0.708	0.658	0.666	5.385	0	8.415
BrAS2-56	46.826	0.145	9.685	18.35	0	1.406
BrAS2-57	0	0	0	0.096	0	0
BrAS2-58	73.68	3.673	0.365	14.771	0.758	1.423
BrAS2-59	2.035	5.098	0	1.726	2.381	0
BrAS2-60	0	0	0	0.023	0	0
BrAS2-61	29.348	19.804	2.473	1.948	0.71	1.279
BrAS2-62	14.838	0	0	1.037	0	0
