# Supplementary material for: Genome-Wide Identification and Expression Analysis of AS2 Genes in Brassica rapa Reveal Their Potential Roles in Abiotic Stress
Source: Int J Mol Sci. 2023 Jun 23;24(13):10534. doi: 10.3390/ijms241310534 (PMC10341433; doi:10.3390/ijms241310534)
Supplement: Supplementary file 1 [file ijms-24-10534-s001.zip › Table S4.xlsx]

## Sheet: Sheet1
Table S4. Expression of 4 BrAS2 genes after cold, salt, drought and heat treatments (FPKM values)
ID	CK	Heat	Cold	CK	Salt	Drought
BrAS2-1	16.8701	64.9237	7.78487	17.0054	5.83394	8.26965
BrAS2-2	0	0	0	0	0	0
BrAS2-3	0	0	0	0	0	0
BrAS2-4	0.0538589	0.15204	0.0861763	3.8499	0.958221	0.155259
BrAS2-5	1.41379	1.5617	1.67199	1.57982	5.91837	0.413457
BrAS2-7	0	0	0	0	0.104548	0
BrAS2-8	3.71802	15.1075	9.05867	11.4017	32.7205	2.59828
BrAS2-9	0	1.27832	0.0988029	0	0	0
BrAS2-10	26.7617	23.1978	5.70394	54.9646	6.09541	13.6537
BrAS2-11	0.235363	0	0	0	0.738954	0
BrAS2-12	0	0	0	0	0.470468	0
BrAS2-13	0	0	0	0	0	0
BrAS2-14	0	0.182331	0	0	0.304182	0.0930957
BrAS2-15	0	0	0	0	0	0
BrAS2-16	1.43471	5.52284	1.66952	0.680905	0.614247	0.125328
BrAS2-17	0	0	0	0	0	0
BrAS2-18	0	0	0	0	0	0
BrAS2-19	64.1339	104.612	28.696	33.2948	18.9455	15.7783
BrAS2-20	0	0	0	0	0	0
BrAS2-21	0	0	0.0615826	0	0	0
BrAS2-22	0.651361	0.321051	1.71219	1.39506	2.49949	1.90748
BrAS2-24	0	0	0	0	0	0
BrAS2-25	0	0	0	0.530962	0	0
BrAS2-26	0.182001	0	0	0.0730879	0	0
BrAS2-27	0	0	0	0.270791	0	0
BrAS2-28	0	0	0	0	0	0
BrAS2-29	0.176291	0	0	0	0.0922486	0
BrAS2-30	0	0	0	0	0.190473	0
BrAS2-31	0	0	0	0	0	0
BrAS2-32	0	0	0	0.095517	0	0
BrAS2-33	0.530956	0.249808	0.0707958	0.284295	0.833506	0
BrAS2-34	0	0	0	0	0	0
BrAS2-35	0.0835581	0	0	0.335552	0	0
BrAS2-36	0	0	0	0.285043	0	0
BrAS2-37	0	0	0	0	0	0
BrAS2-38	0.824849	2.61955	1.07233	1.65621	1.72649	1.08982
BrAS2-39	0.32072	0.679027	0	6.24654	2.93693	0.231134
BrAS2-40	1.50761	0	1.31577	0.220155	0.286871	0.395089
BrAS2-41	0	0	0	0	0	0
BrAS2-42	0	0	0	0.198381	0.258499	0
BrAS2-43	33.0021	41.9652	13.558	44.7019	15.4956	15.5987
BrAS2-44	0	0	0	0	0	0
BrAS2-45	1.06643	0.27017	0.0656282	0.0658858	0.858518	0.118238
BrAS2-46	1.81896	1.22257	1.87097	0.104351	0	0.49938
BrAS2-47	73.3907	61.077	33.9312	147.124	40.4542	30.179
BrAS2-48	0	0	0	0.700105	1.49872	0.299144
BrAS2-49	0.0960561	0.451933	0.153693	0.231445	0.100527	0
BrAS2-50	0	0	0	0	0	0
BrAS2-51	0	0	0	0	0	0
BrAS2-52	0	0	0	0	0.104548	0
BrAS2-53	0.503972	0.094845	0.887011	1.0524	1.4768	0.193706
BrAS2-54	0	0	0.136228	0.273526	1.78207	0
BrAS2-55	0	0	0	0.197297	0.771258	0
BrAS2-56	37.2691	21.5366	19.743	14.7418	2.40114	7.528
BrAS2-57	0	0	0	0	0.0595529	0
BrAS2-58	11.0064	52.7013	4.56984	4.41993	1.60387	9.50499
BrAS2-59	0	0	0	0	0	0
BrAS2-60	0.408675	0	0.108983	0.328231	0	0.916287
BrAS2-61	1.29676	5.59267	5.44651	7.37731	7.35106	18.4831
BrAS2-62	0	0	0	0	0	0
