# Supplementary material for: Genome-Wide Identification and Expression Analysis of AS2 Genes in Brassica rapa Reveal Their Potential Roles in Abiotic Stress
Source: Int J Mol Sci. 2023 Jun 23;24(13):10534. doi: 10.3390/ijms241310534 (PMC10341433; doi:10.3390/ijms241310534)
Supplement: Supplementary file 1 [file ijms-24-10534-s001.zip › Table S5.xlsx]

## Sheet: AtAGCs
Table S5. List of PPIs of AtAS2s Extracted From STRING Database
Node1	Node2	Node1 Gene ID	Node2 Gene ID	Combined Score
AS2	LOB	AT1G65620	AT5G63090	0.541
AS2	LBD13	AT1G65620	AT2G30340	0.609
AS2	JLO	AT1G65620	AT4G00220	0.664
ASL1	LBD13	AT5G66870	AT2G30340	0.44
ASL1	LBD39	AT5G66870	AT4G37540	0.637
ASL15	LBD40	AT2G42440	AT1G67100	0.581
ASL15	LBD38	AT2G42440	AT3G49940	0.449
ASL5	LBD40	AT2G30130	AT1G67100	0.642
ASL5	LBD13	AT2G30130	AT2G30340	0.486
ASL9	LBD37	AT1G16530	AT5G67420	0.416
ASL9	LBD40	AT1G16530	AT1G67100	0.426
ASL9	LBD39	AT1G16530	AT4G37540	0.465
ASL9	LBD41	AT1G16530	AT3G02550	0.515
ASL9	LBD38	AT1G16530	AT3G49940	0.549
JLO	AS2	AT4G00220	AT1G65620	0.664
LBD1	LBD40	AT1G07900	AT1G67100	0.65
LBD10	LBD27	AT2G23660	AT3G47870	0.667
LBD11	LBD40	AT2G28500	AT1G67100	0.619
LBD11	LBD41	AT2G28500	AT3G02550	0.41
LBD13	LBD4	AT2G30340	AT1G31320	0.623
LBD13	AS2	AT2G30340	AT1G65620	0.609
LBD13	LBD8	AT2G30340	AT2G19510	0.549
LBD13	ASL5	AT2G30340	AT2G30130	0.486
LBD13	ASL1	AT2G30340	AT5G66870	0.44
LBD13	LBD41	AT2G30340	AT3G02550	0.598
LBD13	LBD38	AT2G30340	AT3G49940	0.599
LBD16	LBD5	AT2G42430	AT1G36000	0.441
LBD16	LBD40	AT2G42430	AT1G67100	0.455
LBD16	LBD38	AT2G42430	AT3G49940	0.429
LBD16	LBD18	AT2G42430	AT2G45420	0.601
LBD18	LBD40	AT2G45420	AT1G67100	0.463
LBD18	LBD8	AT2G45420	AT2G19510	0.567
LBD18	LBD16	AT2G45420	AT2G42430	0.601
LBD18	LBD39	AT2G45420	AT4G37540	0.448
LBD18	LBD38	AT2G45420	AT3G49940	0.463
LBD19	LBD40	AT2G45410	AT1G67100	0.64
LBD19	LBD8	AT2G45410	AT2G19510	0.548
LBD2	LBD40	AT1G06280	AT1G67100	0.548
LBD2	LBD32	AT1G06280	AT4G22700	0.615
LBD2	LBD26	AT1G06280	AT3G27940	0.846
LBD22	LBD40	AT3G13850	AT1G67100	0.478
LBD22	LBD37	AT3G13850	AT5G67420	0.615
LBD22	LBD26	AT3G13850	AT3G27940	0.797
LBD23	LBD41	AT3G26620	AT3G02550	0.615
LBD23	LBD37	AT3G26620	AT5G67420	0.58
LBD23	LBD38	AT3G26620	AT3G49940	0.597
LBD23	LBD39	AT3G26620	AT4G37540	0.615
LBD24	LBD40	AT3G26660	AT1G67100	0.636
LBD24	LBD41	AT3G26660	AT3G02550	0.625
LBD24	LBD37	AT3G26660	AT5G67420	0.461
LBD24	LBD39	AT3G26660	AT4G37540	0.565
LBD24	LBD38	AT3G26660	AT3G49940	0.637
LBD25	LBD40	AT3G27650	AT1G67100	0.595
LBD25	LBD37	AT3G27650	AT5G67420	0.43
LBD26	LBD2	AT3G27940	AT1G06280	0.846
LBD26	LBD7	AT3G27940	AT1G72980	0.856
LBD26	LBD8	AT3G27940	AT2G19510	0.52
LBD26	LBD9	AT3G27940	AT2G19820	0.52
LBD26	LBD22	AT3G27940	AT3G13850	0.797
LBD26	LBD31	AT3G27940	AT4G00210	0.42
LBD26	LBD32	AT3G27940	AT4G22700	0.441
LBD26	LBD38	AT3G27940	AT3G49940	0.591
LBD26	LBD39	AT3G27940	AT4G37540	0.593
LBD26	LBD27	AT3G27940	AT3G47870	0.638
LBD27	LBD10	AT3G47870	AT2G23660	0.667
LBD27	LBD26	AT3G47870	AT3G27940	0.638
LBD28	LBD40	AT3G50510	AT1G67100	0.483
LBD28	LBD38	AT3G50510	AT3G49940	0.615
LBD28	LBD37	AT3G50510	AT5G67420	0.585
LBD28	LBD39	AT3G50510	AT4G37540	0.615
LBD29	LBD40	AT3G58190	AT1G67100	0.449
LBD29	LBD8	AT3G58190	AT2G19510	0.548
LBD29	LBD38	AT3G58190	AT3G49940	0.459
LBD29	LBD39	AT3G58190	AT4G37540	0.441
LBD29	LBD37	AT3G58190	AT5G67420	0.463
LBD31	LBD8	AT4G00210	AT2G19510	0.58
LBD31	LBD26	AT4G00210	AT3G27940	0.42
LBD32	LBD2	AT4G22700	AT1G06280	0.615
LBD32	LBD5	AT4G22700	AT1G36000	0.642
LBD32	LBD40	AT4G22700	AT1G67100	0.698
LBD32	LBD7	AT4G22700	AT1G72980	0.616
LBD32	LBD8	AT4G22700	AT2G19510	0.859
LBD32	LBD9	AT4G22700	AT2G19820	0.859
LBD32	LBD41	AT4G22700	AT3G02550	0.582
LBD32	LBD26	AT4G22700	AT3G27940	0.441
LBD32	LBD38	AT4G22700	AT3G49940	0.572
LBD32	LBD37	AT4G22700	AT5G67420	0.489
LBD32	LBD39	AT4G22700	AT4G37540	0.583
LBD35	LBD5	AT5G35900	AT1G36000	0.743
LBD35	LBD40	AT5G35900	AT1G67100	0.801
LBD35	LBD8	AT5G35900	AT2G19510	0.905
LBD35	LBD41	AT5G35900	AT3G02550	0.615
LBD35	LBD38	AT5G35900	AT3G49940	0.599
LBD35	LBD39	AT5G35900	AT4G37540	0.616
LBD35	LBD37	AT5G35900	AT5G67420	0.581
LBD37	ASL9	AT5G67420	AT1G16530	0.416
LBD37	LBD8	AT5G67420	AT2G19510	0.582
LBD37	LBD9	AT5G67420	AT2G19820	0.582
LBD37	LBD22	AT5G67420	AT3G13850	0.615
LBD37	LBD23	AT5G67420	AT3G26620	0.58
LBD37	LBD24	AT5G67420	AT3G26660	0.461
LBD37	LBD25	AT5G67420	AT3G27650	0.43
LBD37	LBD28	AT5G67420	AT3G50510	0.585
LBD37	LBD29	AT5G67420	AT3G58190	0.463
LBD37	LBD32	AT5G67420	AT4G22700	0.489
LBD37	LBD35	AT5G67420	AT5G35900	0.581
LBD37	LOB	AT5G67420	AT5G63090	0.465
LBD38	ASL9	AT3G49940	AT1G16530	0.549
LBD38	LBD5	AT3G49940	AT1G36000	0.68
LBD38	LBD8	AT3G49940	AT2G19510	0.615
LBD38	LBD9	AT3G49940	AT2G19820	0.615
LBD38	LBD13	AT3G49940	AT2G30340	0.599
LBD38	LBD16	AT3G49940	AT2G42430	0.429
LBD38	ASL15	AT3G49940	AT2G42440	0.449
LBD38	LBD18	AT3G49940	AT2G45420	0.463
LBD38	LBD23	AT3G49940	AT3G26620	0.597
LBD38	LBD24	AT3G49940	AT3G26660	0.637
LBD38	LBD26	AT3G49940	AT3G27940	0.591
LBD38	LOB	AT3G49940	AT5G63090	0.43
LBD38	LBD39	AT3G49940	AT4G37540	0.43
LBD38	LBD29	AT3G49940	AT3G58190	0.459
LBD38	LBD32	AT3G49940	AT4G22700	0.572
LBD38	LBD35	AT3G49940	AT5G35900	0.599
LBD38	LBD28	AT3G49940	AT3G50510	0.615
LBD39	ASL9	AT4G37540	AT1G16530	0.465
LBD39	LBD5	AT4G37540	AT1G36000	0.429
LBD39	LBD8	AT4G37540	AT2G19510	0.616
LBD39	LBD9	AT4G37540	AT2G19820	0.616
LBD39	LBD18	AT4G37540	AT2G45420	0.448
LBD39	LBD23	AT4G37540	AT3G26620	0.615
LBD39	LBD24	AT4G37540	AT3G26660	0.565
LBD39	LBD26	AT4G37540	AT3G27940	0.593
LBD39	LBD38	AT4G37540	AT3G49940	0.43
LBD39	LBD28	AT4G37540	AT3G50510	0.615
LBD39	LBD29	AT4G37540	AT3G58190	0.441
LBD39	LBD32	AT4G37540	AT4G22700	0.583
LBD39	LOB	AT4G37540	AT5G63090	0.463
LBD39	LBD35	AT4G37540	AT5G35900	0.616
LBD39	ASL1	AT4G37540	AT5G66870	0.637
LBD4	LBD13	AT1G31320	AT2G30340	0.623
LBD40	LBD2	AT1G67100	AT1G06280	0.548
LBD40	LBD1	AT1G67100	AT1G07900	0.65
LBD40	ASL9	AT1G67100	AT1G16530	0.426
LBD40	LBD5	AT1G67100	AT1G36000	0.626
LBD40	LBD29	AT1G67100	AT3G58190	0.449
LBD40	LBD16	AT1G67100	AT2G42430	0.455
LBD40	LBD18	AT1G67100	AT2G45420	0.463
LBD40	LBD22	AT1G67100	AT3G13850	0.478
LBD40	LBD28	AT1G67100	AT3G50510	0.483
LBD40	LOB	AT1G67100	AT5G63090	0.581
LBD40	ASL15	AT1G67100	AT2G42440	0.581
LBD40	LBD7	AT1G67100	AT1G72980	0.594
LBD40	LBD25	AT1G67100	AT3G27650	0.595
LBD40	LBD11	AT1G67100	AT2G28500	0.619
LBD40	LBD24	AT1G67100	AT3G26660	0.636
LBD40	LBD19	AT1G67100	AT2G45410	0.64
LBD40	ASL5	AT1G67100	AT2G30130	0.642
LBD40	LBD32	AT1G67100	AT4G22700	0.698
LBD40	LBD35	AT1G67100	AT5G35900	0.801
LBD40	LBD8	AT1G67100	AT2G19510	0.803
LBD40	LBD9	AT1G67100	AT2G19820	0.803
LBD41	ASL9	AT3G02550	AT1G16530	0.515
LBD41	LBD5	AT3G02550	AT1G36000	0.62
LBD41	LBD8	AT3G02550	AT2G19510	0.616
LBD41	LBD9	AT3G02550	AT2G19820	0.616
LBD41	LBD11	AT3G02550	AT2G28500	0.41
LBD41	LBD13	AT3G02550	AT2G30340	0.598
LBD41	LOB	AT3G02550	AT5G63090	0.58
LBD41	LBD32	AT3G02550	AT4G22700	0.582
LBD41	LBD23	AT3G02550	AT3G26620	0.615
LBD41	LBD35	AT3G02550	AT5G35900	0.615
LBD41	LBD24	AT3G02550	AT3G26660	0.625
LBD5	LBD39	AT1G36000	AT4G37540	0.429
LBD5	LBD16	AT1G36000	AT2G42430	0.441
LBD5	LBD41	AT1G36000	AT3G02550	0.62
LBD5	LBD40	AT1G36000	AT1G67100	0.626
LBD5	LBD32	AT1G36000	AT4G22700	0.642
LBD5	LBD38	AT1G36000	AT3G49940	0.68
LBD5	LBD35	AT1G36000	AT5G35900	0.743
LBD7	LBD40	AT1G72980	AT1G67100	0.594
LBD7	LBD32	AT1G72980	AT4G22700	0.616
LBD7	LBD26	AT1G72980	AT3G27940	0.856
LBD8	LBD40	AT2G19510	AT1G67100	0.803
LBD8	LBD26	AT2G19510	AT3G27940	0.52
LBD8	LBD19	AT2G19510	AT2G45410	0.548
LBD8	LBD29	AT2G19510	AT3G58190	0.548
LBD8	LBD13	AT2G19510	AT2G30340	0.549
LBD8	LBD18	AT2G19510	AT2G45420	0.567
LBD8	LBD31	AT2G19510	AT4G00210	0.58
LBD8	LBD37	AT2G19510	AT5G67420	0.582
LBD8	LBD38	AT2G19510	AT3G49940	0.615
LBD8	LBD41	AT2G19510	AT3G02550	0.616
LBD8	LBD39	AT2G19510	AT4G37540	0.616
LBD8	LBD32	AT2G19510	AT4G22700	0.859
LBD8	LBD35	AT2G19510	AT5G35900	0.905
LBD9	LBD40	AT2G19820	AT1G67100	0.803
LBD9	LBD26	AT2G19820	AT3G27940	0.52
LBD9	LBD37	AT2G19820	AT5G67420	0.582
LBD9	LBD38	AT2G19820	AT3G49940	0.615
LBD9	LBD41	AT2G19820	AT3G02550	0.616
LBD9	LBD39	AT2G19820	AT4G37540	0.616
LBD9	LBD32	AT2G19820	AT4G22700	0.859
LOB	AS2	AT5G63090	AT1G65620	0.541
LOB	LBD40	AT5G63090	AT1G67100	0.581
LOB	LBD41	AT5G63090	AT3G02550	0.58
LOB	LBD38	AT5G63090	AT3G49940	0.43
LOB	LBD39	AT5G63090	AT4G37540	0.463
LOB	LBD37	AT5G63090	AT5G67420	0.465

## Sheet: At3g25250
Table S7. List of PPIs of At3g25250 Extracted From STRING Database
Node1	Node2	Node1 Gene ID	Node2 Gene ID	Combined Score
MPK3	NDPK2	At3g45640	At5g63310	0.981
AGC2-1	MPK6	At3g25250	At2g43790	0.947
AGC2-1	At2g30740	At3g25250	At2g30740	0.944
AGC2-1	PTI1-4	At3g25250	At2g47060	0.924
MPK6	NDPK2	At2g43790	At5g63310	0.916
AGC2-1	PDK1	At3g25250	At5g04510	0.872
At4g13000	PTI1-4	At4g13000	At2g47060	0.826
AGC2-1	At1g06700	At3g25250	At1g06700	0.822
MPK3	MPK6	At3g45640	At2g43790	0.806
AGC2-1	At4g13000	At3g25250	At4g13000	0.804
MPK3	PTI1-4	At3g45640	At2g47060	0.777
MPK6	PTI1-4	At2g43790	At2g47060	0.775
AGC2-1	APK2A	At3g25250	At1g14370	0.774
AGC2-1	RHL41	At3g25250	At5g59820	0.77
AGC2-1	MPK3	At3g25250	At3g45640	0.749
APK2A	MPK3	At1g14370	At3g45640	0.739
AGC2-1	NDPK2	At3g25250	At5g63310	0.704
MPK6	RHL41	At2g43790	At5g59820	0.692
MPK3	RHL41	At3g45640	At5g59820	0.673
At2g30740	At4g13000	At2g30740	At4g13000	0.622
NDPK2	PDK1	At5g63310	At5g04510	0.61
MPK6	PDK1	At2g43790	At5g04510	0.608
MPK3	PDK1	At3g45640	At5g04510	0.579
APK2A	PDK1	At1g14370	At5g04510	0.57
At2g30740	PDK1	At2g30740	At5g04510	0.548
APK2A	MPK6	At1g14370	At2g43790	0.506
At2g30740	MPK6	At2g30740	At2g43790	0.467
At2g30740	MPK3	At2g30740	At3g45640	0.446
APK2A	RHL41	At1g14370	At5g59820	0.44

## Sheet: At3g20830
Table S7. List of PPIs of At3g20830 Extracted From STRING Database
Node1	Node2	Node1 Gene ID	Node2 Gene ID	Combined Score
At3g07070	AGC2-4	At3g07070	At3g20830	0.797
CLE12	PSKR2	At1g68795	At5g53890	0.697
CLE13	PSKR2	At1g73965	At5g53890	0.697
At1g28390	AGC2-4	At1g28390	At3g20830	0.685
At3g07070	At5g07020	At3g07070	At5g07020	0.637
At5g07020	AGC2-4	At5g07020	At3g20830	0.637
At1g28390	At5g07020	At1g28390	At5g07020	0.627
At3g07070	SPK1	At3g07070	At4g16340	0.618
At1g28390	SPK1	At1g28390	At4g16340	0.549
PBS1	AGC2-4	At5g13160	At3g20830	0.523
AGC2-4	WNK1	At3g20830	At3g04910	0.52
SPK1	AGC2-4	At4g16340	At3g20830	0.519
RACK1C_AT	AGC2-4	At3g18130	At3g20830	0.499
CLE12	AGC2-4	At1g68795	At3g20830	0.491
CLE13	AGC2-4	At1g73965	At3g20830	0.491
PSKR2	AGC2-4	At5g53890	At3g20830	0.491
