# Supplementary material for: Genome-Wide Identification and Expression Analysis of AS2 Genes in Brassica rapa Reveal Their Potential Roles in Abiotic Stress
Source: Int J Mol Sci. 2023 Jun 23;24(13):10534. doi: 10.3390/ijms241310534 (PMC10341433; doi:10.3390/ijms241310534)
Supplement: Supplementary file 1 [file ijms-24-10534-s001.zip › Table S6.xlsx]

## Sheet: Sheet1
Table S6.1. Expression AtAS2 genes after different stress treatments (FPKM values)
	Control							Cold(4℃)							Salt(150mM NaCl)							Drought							Heat(28℃ 3h)
Gene ID	control-0h	control-0.5h	control-1h	control-3h	control-6h	control-12h	control-24h	control-0h	control-0.5h	control-1h	control-3h	control-6h	control-12h	control-24h	control-0h	control-0.5h	control-1h	control-3h	control-6h	control-12h	control-24h	control-0h	control-0.5h	control-1h	control-3h	control-6h	control-12h	control-24h	control-0h	control-0.5h	control-1h	control-3h	control-6h	control-12h	control-24h
AT1G68510	5.73	2.92	6.1	5.59	8.59	3.73	5.76	5.73	4	5.33	2.83	3.85	3.89	4.48	5.73	2.06	2.62	6.12	9.63	4.5	4.09	5.73	3.92	5.34	6.01	0.57	3.23	4.97	5.73	6.17	2.88	8.32	6.89	5.03	5.21
AT3G02550	168.59	235.16	156.18	754.92	529.57	334.91	381.98	168.59	394.69	429.41	338.98	114.72	66.51	99.39	168.59	188.69	391.61	641.7	91.05	117.47	172.82	168.59	349.29	846.73	1096.59	413.65	521.21	403.16	168.59	109.97	122.84	153.74	192.14	128.64	135.62
AT3G27650	4.56	5.61	9.79	5.29	8.11	5.29	5.8	4.56	12.21	10.79	17.55	12.88	4.65	14.87	4.56	5.29	3.36	4.23	4.9	8.18	6.66	4.56	2.74	3.53	8.13	10.05	9.59	9.1	4.56	6.07	3.15	4.41	10.68	8.8	8.71
AT3G58190	36.7	57.26	25.82	38.4	36.05	40.23	35.51	36.7	27.52	30.84	22.88	22.23	11.95	13.75	36.7	123.44	118.65	161.74	85.89	36.73	28.14	36.7	53.93	70.16	33.59	14.29	16.04	17.93	36.7	63.94	57.95	75.11	27.94	47.39	43.63
AT4G00220	2.26	2.04	2.25	2.8	2.41	2.19	2.32	2.26	2.78	1.84	3.21	1.92	1.86	1.77	2.26	2.02	1.95	1.46	1.29	2.74	2.65	2.26	2.37	1.94	2.71	2.17	2.02	2.14	2.26	1.46	4.88	3.59	2.25	2.37	2.09
AT2G30130	47.47	45.18	54.72	55.98	39.55	51.2	46.76	47.47	48.3	55.24	44.73	40.37	89.06	132.47	47.47	75.98	87.55	125.17	191.97	74.78	39.09	47.47	70.72	73.55	61.02	46.17	46.35	54.37	47.47	64.72	157.07	222.11	42.69	50.36	50.11
AT2G30340	77.02	88.16	91.19	70.3	79.43	88.83	86.02	77.02	87.54	118.39	94.2	74.06	58.94	61.2	77.02	79.57	86.85	94.78	129.94	92.62	62.13	77.02	100.94	111.1	101.81	69.41	85.07	104.54	77.02	97.26	93.8	168.82	86.62	97.35	97.03
AT2G40470	10.33	9.46	12.99	9.27	8.54	11.09	14.12	10.33	16.61	13.98	15.07	14.39	9.46	15.23	10.33	6.65	10.18	3.32	1.83	5.1	7.55	10.33	15.26	9.16	11.62	4.8	11.19	11.62	10.33	6.04	21.84	12.48	11.27	9.84	7.9
AT2G42430	54.41	50.65	51.51	67.16	56.83	47.68	52.23	54.41	51.57	63.98	54.94	52.77	51.64	107.5	54.41	62.38	103.4	245.18	162.19	82.64	87.94	54.41	38	50.77	73.28	91	51.49	47.84	54.41	78.22	65.27	92.53	79.95	67.62	61.1
AT2G45420	20.9	26.37	17.42	29.66	28.73	25.4	24.26	20.9	18.68	27.29	30.34	39.53	32.77	26.43	20.9	26.42	23.07	36.94	37.59	16.25	15.92	20.9	20.76	24.11	28.05	18.21	14.64	19.31	20.9	39.41	28.55	31.52	23.14	35.45	30.97
AT1G16530	45.84	36.05	55.81	19.4	21.16	45.66	26.57	45.84	68.03	71.75	75.7	47.11	7.69	5.95	45.84	70.55	58.52	19.47	8.21	9.48	32.01	45.84	26.55	12.32	4.81	2.27	32.84	21.51	45.84	13.29	3.71	2.72	12.12	10.21	26.55
AT1G31320	56.73	51.19	54.43	63.59	53.11	75.14	60.73	56.73	53.3	52.08	49.5	15.04	12.25	6.64	56.73	94.27	66.14	50.63	19.7	20.28	17.62	56.73	16.74	25.21	39.43	30.14	64.2	46.84	56.73	49.55	23.91	14.42	27.48	34.88	51.95
AT3G11090	7.19	1.9	1.71	3.65	2.54	1.85	4.36	7.19	2.62	4.62	2.16	4.22	3.06	2.6	7.19	6.37	3	8.22	1.74	9.49	13.44	7.19	3.65	3.87	1.48	7.11	3.27	2.71	7.19	5.32	1.22	2.66	6.03	4.6	3.99
AT3G26620	8.28	3.46	4.29	5.87	5.42	2.46	3.94	8.28	6.79	6.72	10.43	12.43	7.7	10.17	8.28	6.04	10.55	8.07	6.96	6.53	7.64	8.28	4.55	6.96	4.03	4.05	2.65	4.44	8.28	8.38	2.34	6.89	6.53	6.12	10.38
AT3G26660	8.28	3.46	4.29	5.87	5.42	2.46	3.94	8.28	6.79	6.72	10.43	12.43	7.7	10.17	8.28	6.04	10.55	8.07	6.96	6.53	7.64	8.28	4.55	6.96	4.03	4.05	2.65	4.44	8.28	8.38	2.34	6.89	6.53	6.12	10.38
AT2G23660	22.4	18.25	19.35	18.13	15.12	15.75	14.84	22.4	18.82	16.5	14.31	21.85	16.83	13.46	22.4	16.88	18.23	13.64	10.72	14.95	15.13	22.4	15.62	16.21	15.02	19.04	16.12	15.91	22.4	21.05	17.37	17.06	19.87	17.04	23.83
AT2G42440	1.55	0.32	1.06	1.31	1.16	0.9	1.5	1.55	1.14	1.19	1.98	1.39	1.02	1.54	1.55	1.66	6.03	37.7	16.71	6.1	4.54	1.55	0.34	2.91	2.81	18.18	4.53	1.1	1.55	1.85	1.6	1.61	1.06	2.25	1.66
AT3G49940	394.13	363.61	571.83	406.04	448.25	445.19	435	394.13	435.85	413.4	289.97	178.25	221.7	329.77	394.13	406.6	454.81	470.66	296.78	260.15	269.16	394.13	205.28	486.4	412.79	354.05	386.25	411.31	394.13	475.09	297.9	477.62	496.02	487.81	580.77
AT4G37540	200.82	175.28	207.8	136.33	185.18	185.5	185.42	200.82	231.24	226.95	163.45	137.18	91.63	88.36	200.82	135.87	93.39	113.36	86.52	116.72	131.9	200.82	87.05	120.41	134.65	132.97	188.98	157.19	200.82	141.24	121.23	152.59	204.42	313.33	267.87
AT5G06080	10.66	7.92	8.06	12.88	10.27	7.88	9.23	10.66	9.5	11.21	8.24	11.51	8.46	6.82	10.66	7.96	10.25	18.16	25.8	26.66	22.58	10.66	5.73	6.76	11.96	33.56	8.19	7.96	10.66	11.78	12.27	27	15.84	13.06	12.99
AT5G35900	4.72	3.55	4.14	3.61	5.75	4.83	5.71	4.72	5.74	5.3	5.13	2.29	2.31	3.98	4.72	4.24	1.99	5.93	37	35.19	46.89	4.72	3.36	4.62	6.21	4.18	5.73	7.12	4.72	4.55	1.87	8.68	5.49	3.73	7.99
AT5G67420	147.24	160.99	217.78	137.27	152.84	142.21	198.97	147.24	111.45	105.6	63.52	29.52	36.72	76.14	147.24	194.81	235.76	338.4	220	201.74	207.09	147.24	188.92	283	254.02	155.98	160.11	184.35	147.24	307.93	332.96	364.37	208.31	100.29	156.03
AT1G65620	16.7	14.63	10.27	9.95	18.55	12.76	15.63	16.7	12.29	12.46	11.33	9.8	17.52	12.68	16.7	15.7	10.06	14.11	19.29	8.38	9.74	16.7	18.4	21.7	15.38	17.6	19.45	17.84	16.7	22.62	7.55	15.43	11.62	8.95	15.29
Table S6.2. Expression AtAS2 genes after different hormone treatments (FPKM values)
	IAA(1uM)						ABA(10uM)						Methyl Jasmonate(10uM)
Gene ID	control-0.5h	IAA-0.5h	control-1h	IAA-1h	control-3h	IAA-3h	control-0.5h	ABA-0.5h	control-1h	ABA-1h	control-3h	ABA-3h	control-0.5h	MeJA-0.5h	control-1h	MeJA-1h	control-3h	MeJA-3h
AT1G68510	1.74	3.52	10.23	10.25	7.57	3.69	1.74	12.84	10.23	10.04	7.57	7.42	1.74	10.43	10.23	7.46	7.57	10.86
AT3G02550	90.99	113.73	53.45	69.81	64.98	85.95	90.99	68.32	53.45	44.28	64.98	51.67	90.99	37.02	53.45	47.95	64.98	37.84
AT3G27650	2.99	4.26	8.64	2.99	6.45	3.5	2.99	7.19	8.64	7.57	6.45	3.81	2.99	3.25	8.64	2.23	6.45	1.73
AT3G58190	17.06	208.5	17.12	370.84	14.88	293.34	17.06	15.04	17.12	10.88	14.88	18.33	17.06	22.51	17.12	6.91	14.88	16.49
AT4G00220	1.73	2.45	2.5	2.5	2.08	2.33	1.73	2.66	2.5	2.59	2.08	2.6	1.73	1.61	2.5	2.56	2.08	2.06
AT2G30130	1.04	1.18	0.86	3.23	1.95	2.17	1.04	1.47	0.86	3.75	1.95	4.4	1.04	4.5	0.86	8.02	1.95	4.39
AT2G30340	18.32	16.39	7.12	12.93	15.76	12.55	18.32	8.16	7.12	5.13	15.76	26.18	18.32	14.24	7.12	26.88	15.76	16.45
AT2G40470	1.05	1.09	0.59	1.79	4.49	1.52	1.05	1.52	0.59	0.93	4.49	1.77	1.05	4.33	0.59	0.62	4.49	1.29
AT2G42430	23.54	74.75	24.12	92.64	29.72	71.71	23.54	31.93	24.12	20.25	29.72	20.27	23.54	33.59	24.12	30.11	29.72	33.2
AT2G45420	9.45	17.89	11.16	36.81	10.96	124.23	9.45	9.05	11.16	6.29	10.96	15.55	9.45	10.21	11.16	7.2	10.96	14.55
AT1G16530	23.23	19.88	28.46	14.35	29.83	6.64	23.23	21.46	28.46	25.94	29.83	18.99	23.23	14.38	28.46	3.46	29.83	7.96
AT1G31320	34.61	41.66	39.68	41.08	26.13	25.76	34.61	25.98	39.68	23.49	26.13	7.17	34.61	22.36	39.68	14.99	26.13	24.16
AT3G11090	69.44	70.27	70.61	61.59	58.25	48.38	69.44	49.68	70.61	64.87	58.25	28.98	69.44	49.78	70.61	32.55	58.25	29.5
AT3G26620	10.56	0.96	2.64	3.51	9.52	12.39	10.56	4.84	2.64	2.06	9.52	8.86	10.56	9.59	2.64	8.53	9.52	10.31
AT3G26660	10.56	0.96	2.64	3.51	9.52	12.39	10.56	4.84	2.64	2.06	9.52	8.86	10.56	9.59	2.64	8.53	9.52	10.31
AT2G23660	32.66	29.95	29.92	32.95	30.43	37.9	32.66	43.96	29.92	23.86	30.43	23.52	32.66	38.7	29.92	24.71	30.43	22.08
AT2G42440	1.8	9.36	1.96	13.15	5.41	39.68	1.8	1.7	1.96	2.21	5.41	5.47	1.8	1.49	1.96	2.73	5.41	4.56
AT3G49940	604.57	540.55	596.18	593.94	524.62	525.12	604.57	419.52	596.18	317.32	524.62	73.78	604.57	344.52	596.18	416.3	524.62	534.31
AT4G37540	240.12	179.1	249.42	225.13	223.66	181.25	240.12	111.48	249.42	97.07	223.66	80.81	240.12	179.61	249.42	123.64	223.66	200.83
AT5G06080	7.69	7.51	7.14	3.04	13.55	70.82	7.69	9.96	7.14	8.87	13.55	13.38	7.69	7.1	7.14	5.33	13.55	5.82
AT5G35900	8.47	3.82	6.61	8.09	6.11	2.02	8.47	3.87	6.61	4.03	6.11	7.37	8.47	4.34	6.61	4.92	6.11	4.11
AT5G67420	256.04	327.4	325	272.68	321.55	298.26	256.04	238.96	325	220.92	321.55	306.81	256.04	193.56	325	171.03	321.55	257.77
AT1G65620	25.92	18.68	20.8	24.59	23.41	23.96	25.92	22.28	20.8	21.13	23.41	14.9	25.92	23.81	20.8	33.16	23.41	35.06
