# Supplementary material for: Genome-Wide Identification and Expression Analysis of AS2 Genes in Brassica rapa Reveal Their Potential Roles in Abiotic Stress
Source: Int J Mol Sci. 2023 Jun 23;24(13):10534. doi: 10.3390/ijms241310534 (PMC10341433; doi:10.3390/ijms241310534)
Supplement: Supplementary file 1 [file ijms-24-10534-s001.zip › Table S7.xlsx]

## Sheet: Sheet1
Table S7. List of primers used for qRT-PCR
Gene name	Gene id	Forward primer(5' to 3')	Reverse primer(5' to 3')
BrAS2-47	Bra012164	TAATGTCTTTCATCTCCGCTGT	TTCTTCCACAAGCTTCGTAGAG
BrAS2-4	Bra021433	GAGGATTGTGAACCCGATCTAC	GTCGGATGTCGTACATTTTCAG
BrAS2-10	Bra031833	GAATCCAGTCAACGGAGCTATA	GGAACCATCATTAAGGTTCAGC
BrAS2-56	Bra037847	AGCGATCTAGAACACCGTCG	TTTCCGTGTTGAGCACCAGA
